# Supplementary material for: Identification of a Region in the Common Amino-terminal Domain of Hendra Virus P, V, and W Proteins Responsible for Phase Transition and Amyloid Formation
Source: Biomolecules. 2021 Sep 7;11(9):1324. doi: 10.3390/biom11091324 (PMC8471210; doi:10.3390/biom11091324)
Supplement: Supplementary file 1 [file biomolecules-11-01324-s001.zip]

Archive with 3 entries (3 files):
- biomolecules-1336844-supplementary-for final.pdf
- Supplementary video 1.avi
- Supplementary video 2.avi
